# Supplementary material for: Dataset from the life cycle assessment and techno-economic analysis of net and longline nearshore Saccharina latissima cultivation systems
Source: Data Brief. 2026 Apr 4;66:112742. doi: 10.1016/j.dib.2026.112742 (PMC13098608; doi:10.1016/j.dib.2026.112742)
Supplement: Supplementary file 1 [file mmc1.xlsx]

## Sheet: Index
Comparative Sustainability Assessment of Net and Longline nearshore cultivation systems for Saccharina latissima in Danish Waters
Manali Chakraborty1‡, Arrate Sainz de la Maza Larrea1‡, Teis Boderskov2,3, Mette Møller Nielsen4, Annette Bruhn2,3, Marianne Thomsen1*
‡These authors contributed equally to the work
1Copenhagen University, Department of FOOD, Rolighedsvej 26, 1958 Frederiksberg, Denmark
2Aarhus University, Department of Ecoscience, C.F. Møllers Allé 1110, 1120, 1130 & 1131, 8000 Aarhus, Denmark
3Aarhus University, Centre for Circular Bioeconomy (CBIO)
4Technical University of Denmark, National Institute of Aquatic Resources, Øroddevej 80, 7900 Nykøbing Mors, Denmark
Sheet name	Content
Net set-up_inventory	Life Cycle Inventory for the different seaweed production systems that use a net set-up. The inputs to the inventory are divided into hatchery and cultivation phases, which are subdivided into construction and operation stages. The dataset contains the following information about each input: amount per cultivation site and price per unit. The file also contains farm data such as seaweed biomass y…
Line set-up_inventory	Life Cycle Inventory for the seaweed production systems that use long lines. The inputs to the inventory are divided into hatchery and cultivation phases, which are subdivided into construction and operation stages. The dataset contains the following information about each input: amount per cultivation site and price per unit. The file also contains farm data such as seaweed biomass yield.
Groupped contribution	Hotspot analysis to identify the biggest contributors to the total environmental impact of the different cultivation set-ups and and to assess Net environmental footprint. All unit processes are grouped into broader categories.
Sensitivity analysis	Life Cycle Impact Assessment of the different scenarios analysed in the sensitivity analysis

## Sheet: Net set-up inventory
Net set-up
Farm data
Total biomass yield (kg), FW
69199.2
72489.6
62143.2
Inventory
Hatchery
Construction
Input	Amount	Unit	Price per unit (DKK)	Comments
Rent of 40 ft shipping container	33.3333	Months	6393
40 ft shipping container	7	piece	13647.5
IBC containers for maturation	12	piece	1585	2 IBC containers are enough for 1 km of seeded net
Light tubes	267	piece	153
Lighting fittings	134	piece	149
LED units	160	piece	429
Net	6000	meter	88.4	NPV analysis is based on 5 years scenario
Water pump	134	Piece	541.667
Tanks	120	Piece	6129.5
Air stones	240	Piece	14
Shelf system	40	Piece	21923.2
LDPE-Compound reused plastic plates	54	Piece	1824
Plastic planks	160	Piece	470
Working hours for mounting of shelf systems etc.	500	Hour	250
Operation
Input	Amount	Unit	Price per unit (DKK)	Comments
Working hours for collection of mother seaweed	16	Hour	250
Working hours for nursing/maturing of mother seaweed	16	Hour	250
Working hours for making hatchery ready (cleaning)	24	Hour	250
Working hours for making nets ready (cleaning and drying)	30	Hour	250
Net cleaned in laundry	6000	meter	3174	250m net cleaning in 1 run
Working hours for nutrient analyses, slide monitoring	21.5	Hour	250
Working hours for surveilance	77.4	Hour	250
Freshwater	170000	Liter	0.1
80 µm saltwater	32000	Liter
0.2 µm saltwater	178134	Liter
HCl	80	Liter	13.52
Chlorine	80	Liter	90.4
GeO2	16000	mL	0.0665	Excluded in the LCA due to lack of data
Nutrients	37734	mL	0.04
Electricity for cooling	16220	kWh	3.76
Electricity for light and pumps	34760	kWh	3.76
Cultivation
Construction
Input	Amount	Unit	Price per unit (DKK)	Comments
Working hours for the establishment of screw anchors	144	Hour	250
Working hours to put pipes in place	180	Hour	250
Working boat hours to establish screw anchors	72	Hour	1600	Only the fuel is included in the LCA, the boat is excluded.
Working boat hours to put pipes in place	90	Hour	1600	Only the fuel is included in the LCA, the boat is excluded.
Rope for screw anchor	2160	meter	14.7727
Rope for attachment of pipe to anchor rope	1800	meter	10.2273
Rope for loops for pipe	9000	meter	10.2273
Screw anchors (for pipes)	60	piece	350
Pipe	7200	meter	615
Rope under the pipe	6000	meter	10.2273
Corner markers	4	piece	8000
Screw anchors (for buoys)	4	piece	350
Working hours for drilling	4	Hour	250	Excluded in the LCA due to lack of data
Boat hours for job	2	Hour	1600
Chain under buoys	16	meter	100
Rope for anchoring	40	meter	12
Weight type 1
Concrete weight on net	5000	L	1.1
Rope for weight	750	meter	0.763636
Rope for attaching weights to net	4000	meter	1.995
Weight type 2
Chain as weight - heavy	6000	meter	135.767
Strips	12000	piece	0.126667
Weight type 3
Chain as weight - light	6000	meter	40
Strips	12000	piece	0.126667
Operation
Input	Amount	Unit	Price per unit (DKK)	Comments
Working boat hours for deploying net structures	120	Hour	1600
Working hours for deploying net structures	240	Hour	250
Working boat hours to check of the growth	32	Hour	1600
Working hours to check of the growth	64	Hour	250
Working boat hours to harvest of net structures	120	Hour	1600
Working hours to harvest of net structures	360	Hour	250
Back to index

## Sheet: Line set-up inventory
Line set-up
Farm data
Total biomass yield (kg), FW	95625
Inventory
Hatchery
Construction
Input	Amount	Unit	Price per unit (DKK)	Comments
Rent of 40 ft shipping container	4.34028	month	6393
40 ft shipping container	1	piece	13647.5
IBC containers for maturation	2	piece	1585	2 IBC containers are enough for 22 km of seeded line
Light tubes	35	piece	153
Lighting fittings	18	piece	149
LED units	21	piece	429
Seaweed line	18750	meter	1.046	NPV analysis based on 5 years scenario
Plastic pipes for seaweed line	375	meter	50
Water pump	18	piece	541.667
Tanks	16	piece	6129.5
Air stones	32	Piece	14
Shelf system	6	piece	21923.2
LDPE-Compound reused plastic plates	7	Piece	1824
Plastic planks	21	Piece	470
Working hours for mounting of shelf systems etc.	65.1042	Hour	250
Operation
Input	Amount	Unit	Price per unit (DKK)	Comments
Working hours for collection of mother seaweed	16	Hour	250
Working hours for nursing/maturing of mother seaweed	16	Hour	250
Working hours for preparation of spools	21.6	Hour	250
Working hours for rinsing/drying of spools	26.6667	Hour	250
Working hours: 1 person for 2 days	60	Hour	250
Working hours: 1 person, 1 day a week, 6 weeks	180	Hour	250
Nutrients stock	4914	mL	0.1
80 µm saltwater	4167	Liter
0.2 µm saltwater	23195	Liter
HCl	11	Liter	13.52
Chlorine	11	Liter	90.4
GeO2	2084	mL	0.0665	Excluded in the LCA due to lack of data
Freshwater	22136	Liter	0.04
Electricity for cooling	2111.98	Kwh	3.76
Electricity for light and pumps	4526.04	Kwh	3.76
Cultivation
Construction
Input	Amount	Unit	Price per unit (DKK)	Comments
Working boat hours for line stretching and preparation	240	Hour	1600	Only the fuel is included in the LCA, the boat is excluded.
Working hours for deployment	480	Hour	250
Main lines	18750	meter	8
Buoys	1800	piece	45
Blocks	3600	piece	35
Rope to attach the blocks	18000	meter	1.3725
Corner markers	4	piece	8000
Screw anchors	4	piece	350
Working hours for drilling	4	Hour	250	Excluded in the LCA due to lack of data
Working boat hours for job	2	Hour	1600
Chain under buoys	16	meter	100
Rope for anchoring	40	meter	12
Working hours for cutting of plastic pipes	8.64	Hour	250
Working hours for cutting of slot in plastic pipes	1.08	Hour	250
Woring hours for cleaning of plastic pipes	1.44	Hour	250
Operation
Input	Amount	Unit	Price per unit (DKK)	Comments
Working boat hours for deploying line structures	128.571	Hour	1600	Only the fuel is included in the LCA, the boat is excluded.
Working hours for deploying line structures	257.143	Hour	250
Working boat hours to check of the growth	60	Hour	1600	Only the fuel is included in the LCA, the boat is excluded.
Working hours to check of the growth	120	Hour	250
Working boat hours to harvest of line structures	193.714	Hour	1600	Only the fuel is included in the LCA, the boat is excluded.
Working hours to harvest of line structures	387.429	Hour	250
Back to index

## Sheet: Groupped contribution
Global warming (kg CO2 eq )	Wastewater	Shipping container	IBC container	Lighting	Net - line	Seeding infrastructure	Maintenance and cleaning	Nutrients	Electricity	Boat work	Cultivation area marking	Flotation structure	Weight	Total footprint	Assimilation	Net environmental performance
Net_concrete	24.6104	3433.49	332.809	167.867	8894.36	6174.51	109.031	0.0224777	2108.59	1533.94	262.248	42762	732.327	66535.8	-7645.77	58890
Net_heavy	24.6104	3433.49	332.809	167.867	8894.36	6174.51	109.031	0.0224777	2108.59	1533.94	262.248	42762	20489.6	86293.1	-8009.32	78283.8
Net_light	24.6104	3433.49	332.809	167.867	8894.36	6174.51	109.031	0.0224777	2108.59	1533.94	262.248	42762	5323.66	71127.1	-6866.16	64261
Line	3.51577	490.498	55.4682	22.1614	1447.59	1110.84	14.4532	0.00292642	274.556	1992.83	262.248	6599.57	1535.68	13809.4	-12296.7	1512.68
Marine eutrophication (kg N eq)	Wastewater	Shipping container	IBC container	Lighting	Net - line	Seeding infrastructure	Maintenance and cleaning	Nutrients	Electricity	Boat work	Cultivation area marking	Flotation structure	Weight	Total footprint	Assimilation	Net environmental performance
Net_concrete	0.00220441	0.12319	0.011226	0.00604692	2.53958	0.324081	0.0079292	1.18652e-05	0.323954	0.154698	0.00780145	1.11823	0.105799	4.72475	-170.507	-165.782
Net_heavy	0.00220441	0.12319	0.011226	0.00604692	2.53958	0.324081	0.0079292	1.18652e-05	0.323954	0.154698	0.00780145	1.11823	0.674652	5.2914	-178.614	-173.323
Net_light	0.00220441	0.12319	0.011226	0.00604692	2.53958	0.324081	0.0079292	1.18652e-05	0.323954	0.154698	0.00780145	1.11823	0.174993	4.79174	-153.121	-148.329
Line	0.000314915	0.0175986	0.001871	0.000793456	0.421491	0.0533952	0.00105445	1.545e-06	0.0421815	0.200977	0.00780145	0.172319	0.0330083	0.952807	-203.49	-202.537
Freshwater eutrophication (kg P eq)	Wastewater	Shipping container	IBC container	Lighting	Net - line	Seeding infrastructure	Maintenance and cleaning	Nutrients	Electricity	Boat work	Cultivation area marking	Flotation structure	Weight	Total footprint	Assimilation	Net environmental performance
Net_concrete	0.0184526	1.74765	0.143215	0.16367	0.655108	3.44249	0.0781537	1.03462e-05	2.58567	0.0964001	0.10539	11.6297	0.102471	20.7499	-11.6255	9.12442
Net_heavy	0.0184526	1.74765	0.143215	0.16367	0.655108	3.44249	0.0781537	1.03462e-05	2.58567	0.0964001	0.10539	11.6297	10.9275	31.5749	-12.1783	19.3966
Net_light	0.0184526	1.74765	0.143215	0.16367	0.655108	3.44249	0.0781537	1.03462e-05	2.58567	0.0964001	0.10539	11.6297	2.83119	23.4786	-10.4401	13.0385
Line	0.00263608	0.249665	0.0238692	0.0214592	0.101575	0.565564	0.0103522	1.34689e-06	0.336676	0.125239	0.10539	1.81278	0.345315	3.70052	-11.781	-8.08048

## Sheet: Sensitivity analysis
Smaller pipe scenario (110 mm)
Global warming (kg CO2 eq )	Wastewater	Shipping container	IBC container	Lighting	Net - line	Seeding infrastructure	Maintenance and cleaning	Nutrients	Electricity	Boat work	Cultivation area marking	Flotation structure	Weight	Total footprint	Footprint difference (%)
Net_concrete	24.6104	3433.49	332.809	167.867	8894.36	6174.51	109.031	0.0224777	2108.59	1533.94	262.248	6732.12	732.327	30505.9	-54.1511
Net_heavy	24.6104	3433.49	332.809	167.867	8894.36	6174.51	109.031	0.0224777	2108.59	1533.94	262.248	6732.12	20489.6	50263.2	-41.7529
Net_light	24.6104	3433.49	332.809	167.867	8894.36	6174.51	109.031	0.0224777	2108.59	1533.94	262.248	6732.12	5323.66	35097.2	-50.6556
Line	3.51577	490.498	55.4682	22.1614	1447.59	1110.84	14.4532	0.00292642	274.556	1992.83	262.248	6599.57	1535.68	13809.4	3.95163e-14
Marine eutrophication (kg N eq)	Wastewater	Shipping container	IBC container	Lighting	Net - line	Seeding infrastructure	Maintenance and cleaning	Nutrients	Electricity	Boat work	Cultivation area marking	Flotation structure	Weight	Total footprint	Footprint difference (%)
Net_concrete	0.00220441	0.12319	0.011226	0.00604692	2.53958	0.324081	0.0079292	1.18652e-05	0.323954	0.154698	0.00780145	0.176473	0.105799	3.78299	-19.9325
Net_heavy	0.00220441	0.12319	0.011226	0.00604692	2.53958	0.324081	0.0079292	1.18652e-05	0.323954	0.154698	0.00780145	0.176473	0.674652	4.35185	-17.7905
Net_light	0.00220441	0.12319	0.011226	0.00604692	2.53958	0.324081	0.0079292	1.18652e-05	0.323954	0.154698	0.00780145	0.176473	0.174993	3.85219	-19.6448
Line	0.000314915	0.0175986	0.001871	0.000793456	0.421491	0.0533952	0.00105445	1.545e-06	0.0421815	0.200977	0.00780145	0.172319	0.0330083	0.952807	-1.16521e-14
Freshwater eutrophication (kg P eq)	Wastewater	Shipping container	IBC container	Lighting	Net - line	Seeding infrastructure	Maintenance and cleaning	Nutrients	Electricity	Boat work	Cultivation area marking	Flotation structure	Weight	Total footprint	Footprint difference (%)
Net_concrete	0.0184526	1.74765	0.143215	0.16367	0.655108	3.44249	0.0781537	1.03462e-05	2.58567	0.0964001	0.10539	1.90178	0.102471	11.0405	-46.8399
Net_heavy	0.0184526	1.74765	0.143215	0.16367	0.655108	3.44249	0.0781537	1.03462e-05	2.58567	0.0964001	0.10539	1.90178	10.9275	21.8655	-30.7909
Net_light	0.0184526	1.74765	0.143215	0.16367	0.655108	3.44249	0.0781537	1.03462e-05	2.58567	0.0964001	0.10539	1.90178	2.83119	13.7692	-41.4004
Line	0.00263608	0.249665	0.0238692	0.0214592	0.101575	0.565564	0.0103522	1.34689e-06	0.336676	0.125239	0.10539	1.81278	0.345315	3.70052	-2.40015e-14
Ecoinvent shipping container scenario
														Per cultivation site
Global warming (kg CO2 eq )	Wastewater	Shipping container	IBC container	Lighting	Net - mainline	Seeding infrastructure	Maintenance and cleaning	Nutrients	Electricity	Boat work	Cultivation area marking	Flotation structure	Weight	Total footprint	Footprint difference (%)
Net_concrete	24.6104	4089.42	332.809	167.867	8894.36	6174.51	109.031	0.0224777	2108.59	1533.94	262.248	42762	732.327	67191.7	0.985836
Net_heavy	24.6104	4089.42	332.809	167.867	8894.36	6174.51	109.031	0.0224777	2108.59	1533.94	262.248	42762	20489.6	86949	0.760123
Net_light	24.6104	4089.42	332.809	167.867	8894.36	6174.51	109.031	0.0224777	2108.59	1533.94	262.248	42762	5323.66	71783.1	0.922199
Line	3.51577	584.203	55.4682	22.1614	1447.59	1110.84	14.4532	0.00292642	274.556	1992.83	262.248	6599.57	1535.68	13903.1	0.678558
Marine eutrophication (kg N eq)	Wastewater	Shipping container	IBC container	Lighting	Net - mainline	Seeding infrastructure	Maintenance and cleaning	Nutrients	Electricity	Boat work	Cultivation area marking	Flotation structure	Weight	Total footprint	Footprint difference (%)
Net_concrete	0.00220441	0.327706	0.011226	0.00604692	2.53958	0.324081	0.0079292	1.18652e-05	0.323954	0.154698	0.00780145	1.11823	0.105799	4.92927	4.3286
Net_heavy	0.00220441	0.327706	0.011226	0.00604692	2.53958	0.324081	0.0079292	1.18652e-05	0.323954	0.154698	0.00780145	1.11823	0.674652	5.49812	3.90671
Net_light	0.00220441	0.327706	0.011226	0.00604692	2.53958	0.324081	0.0079292	1.18652e-05	0.323954	0.154698	0.00780145	1.11823	0.174993	4.99846	4.31409
Line	0.000314915	0.0468151	0.001871	0.000793456	0.421491	0.0533952	0.00105445	1.545e-06	0.0421815	0.200977	0.00780145	0.172319	0.0330083	0.982024	3.06636
Freshwater eutrophication (kg P eq)	Wastewater	Shipping container	IBC container	Lighting	Net - mainline	Seeding infrastructure	Maintenance and cleaning	Nutrients	Electricity	Boat work	Cultivation area marking	Flotation structure	Weight	Total footprint	Footprint difference (%)
Net_concrete	0.0184526	2.34466	0.143215	0.16367	0.655108	3.44249	0.0781537	1.03462e-05	2.58567	0.0964001	0.10539	11.6297	0.102471	21.3653	2.96607
Net_heavy	0.0184526	2.34466	0.143215	0.16367	0.655108	3.44249	0.0781537	1.03462e-05	2.58567	0.0964001	0.10539	11.6297	10.9275	32.1904	1.94919
Net_light	0.0184526	2.34466	0.143215	0.16367	0.655108	3.44249	0.0781537	1.03462e-05	2.58567	0.0964001	0.10539	11.6297	2.83119	24.0941	2.62135
Line	0.00263608	0.334951	0.0238692	0.0214592	0.101575	0.565564	0.0103522	1.34689e-06	0.336676	0.125239	0.10539	1.81278	0.345315	3.7858	2.30471
5 years lifetime for net and line scenario
														Per cultivation site
Global warming (kg CO2 eq )	Wastewater	Shipping container	IBC container	Lighting	Net - mainline	Seeding infrastructure	Maintenance and cleaning	Nutrients	Electricity	Boat work	Cultivation area marking	Flotation structure	Weight	Total footprint	Footprint difference (%)
Net_concrete	24.6104	3433.49	332.809	167.867	1779.03	6174.51	109.031	0.0224777	2108.59	1533.94	262.248	42762	732.327	59420.5	-10.694
Net_heavy	24.6104	3433.49	332.809	167.867	1779.03	6174.51	109.031	0.0224777	2108.59	1533.94	262.248	42762	20489.6	79177.8	-8.24554
Net_light	24.6104	3433.49	332.809	167.867	1779.03	6174.51	109.031	0.0224777	2108.59	1533.94	262.248	42762	5323.66	64011.8	-10.0037
Line	3.51577	490.498	55.4682	22.1614	289.518	1110.84	14.4532	0.00292642	274.556	1992.83	262.248	6599.57	1535.68	12651.3	-8.3861
Marine eutrophication (kg N eq)	Wastewater	Shipping container	IBC container	Lighting	Net - mainline	Seeding infrastructure	Maintenance and cleaning	Nutrients	Electricity	Boat work	Cultivation area marking	Flotation structure	Weight	Total footprint	Footprint difference (%)
Net_concrete	0.00220441	0.12319	0.011226	0.00604692	0.507961	0.324081	0.0079292	1.18652e-05	0.323954	0.154698	0.00780145	1.11823	0.105799	2.69314	-42.9995
Net_heavy	0.00220441	0.12319	0.011226	0.00604692	0.507961	0.324081	0.0079292	1.18652e-05	0.323954	0.154698	0.00780145	1.11823	0.674652	3.26199	-38.353
Net_light	0.00220441	0.12319	0.011226	0.00604692	0.507961	0.324081	0.0079292	1.18652e-05	0.323954	0.154698	0.00780145	1.11823	0.174993	2.76233	-42.3523
Line	0.000314915	0.0175986	0.001871	0.000793456	0.0842982	0.0533952	0.00105445	1.545e-06	0.0421815	0.200977	0.00780145	0.172319	0.0330083	0.615614	-35.3894
Freshwater eutrophication (kg P eq)	Wastewater	Shipping container	IBC container	Lighting	Net - mainline	Seeding infrastructure	Maintenance and cleaning	Nutrients	Electricity	Boat work	Cultivation area marking	Flotation structure	Weight	Total footprint	Footprint difference (%)
Net_concrete	0.0184526	1.74765	0.143215	0.16367	0.131033	3.44249	0.0781537	1.03462e-05	2.58567	0.0964001	0.10539	11.6297	0.102471	20.2443	-2.43675
Net_heavy	0.0184526	1.74765	0.143215	0.16367	0.131033	3.44249	0.0781537	1.03462e-05	2.58567	0.0964001	0.10539	11.6297	10.9275	31.0693	-1.60134
Net_light	0.0184526	1.74765	0.143215	0.16367	0.131033	3.44249	0.0781537	1.03462e-05	2.58567	0.0964001	0.10539	11.6297	2.83119	22.973	-2.15354
Line	0.00263608	0.249665	0.0238692	0.0214592	0.020315	0.565564	0.0103522	1.34689e-06	0.336676	0.125239	0.10539	1.81278	0.345315	3.61926	-2.19591
Combined: 5 years lifetime for net and line scenario and saller pipe scenario (110 mm)
Global warming (kg CO2 eq )	Wastewater	Shipping container	IBC container	Lighting	Net - mainline	Seeding infrastructure	Maintenance and cleaning	Nutrients	Electricity	Boat work	Cultivation area marking	Flotation structure	Weight	Total footprint	Footprint difference (%)
Net_concrete	24.6104	3433.49	332.809	167.867	1778.87	6174.51	109.031	0.0224777	2108.59	1533.94	262.248	6732.12	732.327	23390.4	-64.8453
Net_heavy	24.6104	3433.49	332.809	167.867	1778.87	6174.51	109.031	0.0224777	2108.59	1533.94	262.248	6732.12	20489.6	43147.7	-49.9986
Net_light	24.6104	3433.49	332.809	167.867	1778.87	6174.51	109.031	0.0224777	2108.59	1533.94	262.248	6732.12	5323.66	27981.8	-60.6595
Line	3.51577	490.498	55.4682	22.1614	289.518	1110.84	14.4532	0.00292642	274.556	1992.83	262.248	6599.57	1535.68	12651.3	3.95163e-14
Marine eutrophication (kg N eq)
Net_concrete	0.00220441	0.12319	0.011226	0.00604692	0.507916	0.324081	0.0079292	1.18652e-05	0.323954	0.154698	0.00780145	0.176473	0.105799	1.75133	-62.9329
Net_heavy	0.00220441	0.12319	0.011226	0.00604692	0.507916	0.324081	0.0079292	1.18652e-05	0.323954	0.154698	0.00780145	0.176473	0.674652	2.32018	-56.1518
Net_light	0.00220441	0.12319	0.011226	0.00604692	0.507916	0.324081	0.0079292	1.18652e-05	0.323954	0.154698	0.00780145	0.176473	0.174993	1.82052	-62.007
Line	0.000314915	0.0175986	0.001871	0.000793456	0.0842982	0.0533952	0.00105445	1.545e-06	0.0421815	0.200977	0.00780145	0.172319	0.0330083	0.615614	-1.16521e-14
Freshwater eutrophication (kg P eq)
Net_concrete	0.0184526	1.74765	0.143215	0.16367	0.131022	3.44249	0.0781537	1.03462e-05	2.58567	0.0964001	0.10539	1.90178	0.102471	10.5164	-49.3184
Net_heavy	0.0184526	1.74765	0.143215	0.16367	0.131022	3.44249	0.0781537	1.03462e-05	2.58567	0.0964001	0.10539	1.90178	10.9275	21.3414	-32.4103
Net_light	0.0184526	1.74765	0.143215	0.16367	0.131022	3.44249	0.0781537	1.03462e-05	2.58567	0.0964001	0.10539	1.90178	2.83119	13.2451	-43.5865
Line	0.00263608	0.249665	0.0238692	0.0214592	0.020315	0.565564	0.0103522	1.34689e-06	0.336676	0.125239	0.10539	1.81278	0.345315	3.61926	-2.40015e-14
